# Supplementary material for: Adaptation in landlocked Atlantic salmon links genetics in wild and farmed salmon to smoltification
Source: BMC Genom Data. 2024 Aug 30;25:78. doi: 10.1186/s12863-024-01263-5 (PMC11363631; doi:10.1186/s12863-024-01263-5)
Supplement: Supplementary file 1 — Supplementary Material 1. [file 12863_2024_1263_MOESM1_ESM.xlsx]

## Sheet: SX1 GT-Seq target primers PCR1
Target	Fwd sequence 5’-3’	Rev sequence 5’-3’
ssa10-66200595	CCCTCAGGTTTCCCCAATGT	TCTGGATCAGGTTCAATGGCC
ssa11-48608602	CCCCAGATGCAGAAGGTGA	ATGCTCTTTCACCGTTGCCA
ssa11-781876	GCCCAAAAGTGCTGATGAGC	CGAGGACATCGCTCACAGAAA
ssa15-41175738	TTTGCTGTTCGTCTCCGGTT	CCCTGTTATGTTCCACCCTGT
ssa15-41215721	AAGGCGACAACCTGTGAGTT	GCACCGACATCCAAGGTCTA
ssa18-50001708	ACGTGCCCCTGTAAATGCTT	TAATGCGGTGTTCTTCCCAGT
ssa21-18173777	GACACATCCTGACCCGTAGAG	ACAGTGCTGCCTGAAACAGA
ssa24-17705276	TCCGACAGGATCTCAAAGGGT	AACAACCCAGCAGACGACAT
ssa24-18531930	CACAAGACCTCCACCCCTTT	TGGCCCTATCTCTCCCATTCA
ssa24-40053608	CATGGTGTTTCAGTCCCAGTG	AGTGGTCGCTTACAGAACCAT
ssa25-37814023	CAACAGTGTCCTCTCCAGCA	CTCTCAGCCTGCCTCACTCT
ssa28-21202118	GGCTGGTAGTGGGTGATAAGC	TGCCACCTTGCCTGTGATAC
ssa29-29544528	GCGTGATGAGTTTTGTTCCCC	TTCTCCTCCCAGAGCACTCA
ssa3-54132443	GTCTGGACAAAACTGCGACC	GCTCACAAGTATAGTGCGCC
ssa4-51770537	TACTGCGAGTGGACAGGAGT	GTAGCCCACTACCATCCCCT
ssa5-41459480	TTTGTGTGTCTCTTCGCCGG	GCCACGTTTCCCCAGTGAA
ssa9-18646936	AATTGTGGATGGGTGCGGG	AAACAGGCACCAACTTGTGTC
Fwd tail	tctttccctacacgacgctcttccgatct
Rev tail	tggagttcagacgtgtgctcttccgatct

## Sheet: SX2 GT-Seq primers PCR 2
Sequence including Illumina dual-index P5 primer (5’-3’)	i5 index		Sequence including Illumina i7 primer (5’-3’)	i7 index
AATGATACGGCGACCACCGAGATCTACACAGCGCTAGACACTCTTTCCCTACACGACGCT	AGCGCTAG		CAAGCAGAAGACGGCATACGAGATCGTGATGTGACTGGAGTTCAGACGTGTGCT	CGTGAT
AATGATACGGCGACCACCGAGATCTACACGATATCGAACACTCTTTCCCTACACGACGCT	GATATCGA		CAAGCAGAAGACGGCATACGAGATACATCGGTGACTGGAGTTCAGACGTGTGCT	ACATCG
AATGATACGGCGACCACCGAGATCTACACCGCAGACGACACTCTTTCCCTACACGACGCT	CGCAGACG		CAAGCAGAAGACGGCATACGAGATGCCTAAGTGACTGGAGTTCAGACGTGTGCT	GCCTAA
AATGATACGGCGACCACCGAGATCTACACTATGAGTAACACTCTTTCCCTACACGACGCT	TATGAGTA		CAAGCAGAAGACGGCATACGAGATTGGTCAGTGACTGGAGTTCAGACGTGTGCT	TGGTCA
AATGATACGGCGACCACCGAGATCTACACAGGTGCGTACACTCTTTCCCTACACGACGCT	AGGTGCGT		CAAGCAGAAGACGGCATACGAGATCACTGTGTGACTGGAGTTCAGACGTGTGCT	CACTGT
AATGATACGGCGACCACCGAGATCTACACGAACATACACACTCTTTCCCTACACGACGCT	GAACATAC		CAAGCAGAAGACGGCATACGAGATATTGGCGTGACTGGAGTTCAGACGTGTGCT	ATTGGC
AATGATACGGCGACCACCGAGATCTACACACATAGCGACACTCTTTCCCTACACGACGCT	ACATAGCG		CAAGCAGAAGACGGCATACGAGATGATCTGGTGACTGGAGTTCAGACGTGTGCT	GATCTG
AATGATACGGCGACCACCGAGATCTACACGTGCGATAACACTCTTTCCCTACACGACGCT	GTGCGATA		CAAGCAGAAGACGGCATACGAGATTCAAGTGTGACTGGAGTTCAGACGTGTGCT	TCAAGT
AATGATACGGCGACCACCGAGATCTACACCCAACAGAACACTCTTTCCCTACACGACGCT	CCAACAGA		CAAGCAGAAGACGGCATACGAGATCTGATCGTGACTGGAGTTCAGACGTGTGCT	CTGATC
AATGATACGGCGACCACCGAGATCTACACTTGGTGAGACACTCTTTCCCTACACGACGCT	TTGGTGAG		CAAGCAGAAGACGGCATACGAGATAAGCTAGTGACTGGAGTTCAGACGTGTGCT	AAGCTA
AATGATACGGCGACCACCGAGATCTACACCGCGGTTCACACTCTTTCCCTACACGACGCT	CGCGGTTC		CAAGCAGAAGACGGCATACGAGATGTAGCCGTGACTGGAGTTCAGACGTGTGCT	GTAGCC
AATGATACGGCGACCACCGAGATCTACACTATAACCTACACTCTTTCCCTACACGACGCT	TATAACCT		CAAGCAGAAGACGGCATACGAGATTACAAGGTGACTGGAGTTCAGACGTGTGCT	TACAAG
AATGATACGGCGACCACCGAGATCTACACAAGGATGAACACTCTTTCCCTACACGACGCT	AAGGATGA		CAAGCAGAAGACGGCATACGAGATTTGACTGTGACTGGAGTTCAGACGTGTGCT	TTGACT
AATGATACGGCGACCACCGAGATCTACACGGAAGCAGACACTCTTTCCCTACACGACGCT	GGAAGCAG		CAAGCAGAAGACGGCATACGAGATGGAACTGTGACTGGAGTTCAGACGTGTGCT	GGAACT
AATGATACGGCGACCACCGAGATCTACACTGACGAATACACTCTTTCCCTACACGACGCT	TGACGAAT		CAAGCAGAAGACGGCATACGAGATTGACATGTGACTGGAGTTCAGACGTGTGCT	TGACAT
AATGATACGGCGACCACCGAGATCTACACCAGTAGGCACACTCTTTCCCTACACGACGCT	CAGTAGGC		CAAGCAGAAGACGGCATACGAGATGGACGGGTGACTGGAGTTCAGACGTGTGCT	GGACGG
AATGATACGGCGACCACCGAGATCTACACATATTCACACACTCTTTCCCTACACGACGCT	ATATTCAC		CAAGCAGAAGACGGCATACGAGATCTCTACGTGACTGGAGTTCAGACGTGTGCT	CTCTAC
AATGATACGGCGACCACCGAGATCTACACGCGCCTGTACACTCTTTCCCTACACGACGCT	GCGCCTGT		CAAGCAGAAGACGGCATACGAGATGCGGACGTGACTGGAGTTCAGACGTGTGCT	GCGGAC
AATGATACGGCGACCACCGAGATCTACACACTCTATGACACTCTTTCCCTACACGACGCT	ACTCTATG		CAAGCAGAAGACGGCATACGAGATTTTCACGTGACTGGAGTTCAGACGTGTGCT	TTTCAC
AATGATACGGCGACCACCGAGATCTACACGTCTCGCAACACTCTTTCCCTACACGACGCT	GTCTCGCA		CAAGCAGAAGACGGCATACGAGATGGCCACGTGACTGGAGTTCAGACGTGTGCT	GGCCAC
AATGATACGGCGACCACCGAGATCTACACAAGACGTCACACTCTTTCCCTACACGACGCT	AAGACGTC		CAAGCAGAAGACGGCATACGAGATCGAAACGTGACTGGAGTTCAGACGTGTGCT	CGAAAC
AATGATACGGCGACCACCGAGATCTACACGGAGTACTACACTCTTTCCCTACACGACGCT	GGAGTACT		CAAGCAGAAGACGGCATACGAGATCGTACGGTGACTGGAGTTCAGACGTGTGCT	CGTACG
AATGATACGGCGACCACCGAGATCTACACACCGGCCAACACTCTTTCCCTACACGACGCT	ACCGGCCA		CAAGCAGAAGACGGCATACGAGATCCACTCGTGACTGGAGTTCAGACGTGTGCT	CCACTC
AATGATACGGCGACCACCGAGATCTACACGTTAATTGACACTCTTTCCCTACACGACGCT	GTTAATTG		CAAGCAGAAGACGGCATACGAGATGCTACCGTGACTGGAGTTCAGACGTGTGCT	GCTACC
AATGATACGGCGACCACCGAGATCTACACAACCGCGGACACTCTTTCCCTACACGACGCT	AACCGCGG		CAAGCAGAAGACGGCATACGAGATATCAGTGTGACTGGAGTTCAGACGTGTGCT	ATCAGT
AATGATACGGCGACCACCGAGATCTACACGGTTATAAACACTCTTTCCCTACACGACGCT	GGTTATAA		CAAGCAGAAGACGGCATACGAGATGCTCATGTGACTGGAGTTCAGACGTGTGCT	GCTCAT
AATGATACGGCGACCACCGAGATCTACACCCAAGTCCACACTCTTTCCCTACACGACGCT	CCAAGTCC		CAAGCAGAAGACGGCATACGAGATAGGAATGTGACTGGAGTTCAGACGTGTGCT	AGGAAT
AATGATACGGCGACCACCGAGATCTACACTTGGACTTACACTCTTTCCCTACACGACGCT	TTGGACTT		CAAGCAGAAGACGGCATACGAGATCTTTTGGTGACTGGAGTTCAGACGTGTGCT	CTTTTG
AATGATACGGCGACCACCGAGATCTACACCAGTGGATACACTCTTTCCCTACACGACGCT	CAGTGGAT		CAAGCAGAAGACGGCATACGAGATTAGTTGGTGACTGGAGTTCAGACGTGTGCT	TAGTTG
AATGATACGGCGACCACCGAGATCTACACTGACAAGCACACTCTTTCCCTACACGACGCT	TGACAAGC		CAAGCAGAAGACGGCATACGAGATCCGGTGGTGACTGGAGTTCAGACGTGTGCT	CCGGTG
AATGATACGGCGACCACCGAGATCTACACCTAGCTTGACACTCTTTCCCTACACGACGCT	CTAGCTTG		CAAGCAGAAGACGGCATACGAGATATCGTGGTGACTGGAGTTCAGACGTGTGCT	ATCGTG
AATGATACGGCGACCACCGAGATCTACACTCGATCCAACACTCTTTCCCTACACGACGCT	TCGATCCA		CAAGCAGAAGACGGCATACGAGATTGAGTGGTGACTGGAGTTCAGACGTGTGCT	TGAGTG
AATGATACGGCGACCACCGAGATCTACACCCTGAACTACACTCTTTCCCTACACGACGCT	CCTGAACT		CAAGCAGAAGACGGCATACGAGATCGCCTGGTGACTGGAGTTCAGACGTGTGCT	CGCCTG
AATGATACGGCGACCACCGAGATCTACACTTCAGGTCACACTCTTTCCCTACACGACGCT	TTCAGGTC		CAAGCAGAAGACGGCATACGAGATGCCATGGTGACTGGAGTTCAGACGTGTGCT	GCCATG
AATGATACGGCGACCACCGAGATCTACACAGTAGAGAACACTCTTTCCCTACACGACGCT	AGTAGAGA		CAAGCAGAAGACGGCATACGAGATAAAATGGTGACTGGAGTTCAGACGTGTGCT	AAAATG
AATGATACGGCGACCACCGAGATCTACACGACGAGAGACACTCTTTCCCTACACGACGCT	GACGAGAG		CAAGCAGAAGACGGCATACGAGATTGTTGGGTGACTGGAGTTCAGACGTGTGCT	TGTTGG
AATGATACGGCGACCACCGAGATCTACACAGACTTGGACACTCTTTCCCTACACGACGCT	AGACTTGG		CAAGCAGAAGACGGCATACGAGATATTCCGGTGACTGGAGTTCAGACGTGTGCT	ATTCCG
AATGATACGGCGACCACCGAGATCTACACGAGTCCAAACACTCTTTCCCTACACGACGCT	GAGTCCAA		CAAGCAGAAGACGGCATACGAGATAGCTAGGTGACTGGAGTTCAGACGTGTGCT	AGCTAG
AATGATACGGCGACCACCGAGATCTACACCTTAAGCCACACTCTTTCCCTACACGACGCT	CTTAAGCC		CAAGCAGAAGACGGCATACGAGATGTATAGGTGACTGGAGTTCAGACGTGTGCT	GTATAG
AATGATACGGCGACCACCGAGATCTACACTCCGGATTACACTCTTTCCCTACACGACGCT	TCCGGATT		CAAGCAGAAGACGGCATACGAGATTCTGAGGTGACTGGAGTTCAGACGTGTGCT	TCTGAG
AATGATACGGCGACCACCGAGATCTACACCTGTATTAACACTCTTTCCCTACACGACGCT	CTGTATTA		CAAGCAGAAGACGGCATACGAGATGTCGTCGTGACTGGAGTTCAGACGTGTGCT	GTCGTC
AATGATACGGCGACCACCGAGATCTACACTCACGCCGACACTCTTTCCCTACACGACGCT	TCACGCCG		CAAGCAGAAGACGGCATACGAGATCGATTAGTGACTGGAGTTCAGACGTGTGCT	CGATTA
AATGATACGGCGACCACCGAGATCTACACACTTACATACACTCTTTCCCTACACGACGCT	ACTTACAT		CAAGCAGAAGACGGCATACGAGATGCTGTAGTGACTGGAGTTCAGACGTGTGCT	GCTGTA
AATGATACGGCGACCACCGAGATCTACACGTCCGTGCACACTCTTTCCCTACACGACGCT	GTCCGTGC		CAAGCAGAAGACGGCATACGAGATATTATAGTGACTGGAGTTCAGACGTGTGCT	ATTATA
AATGATACGGCGACCACCGAGATCTACACAAGGTACCACACTCTTTCCCTACACGACGCT	AAGGTACC		CAAGCAGAAGACGGCATACGAGATGAATGAGTGACTGGAGTTCAGACGTGTGCT	GAATGA
AATGATACGGCGACCACCGAGATCTACACGGAACGTTACACTCTTTCCCTACACGACGCT	GGAACGTT		CAAGCAGAAGACGGCATACGAGATTCGGGAGTGACTGGAGTTCAGACGTGTGCT	TCGGGA
AATGATACGGCGACCACCGAGATCTACACAATTCTGCACACTCTTTCCCTACACGACGCT	AATTCTGC		CAAGCAGAAGACGGCATACGAGATCTTCGAGTGACTGGAGTTCAGACGTGTGCT	CTTCGA
AATGATACGGCGACCACCGAGATCTACACGGCCTCATACACTCTTTCCCTACACGACGCT	GGCCTCAT		CAAGCAGAAGACGGCATACGAGATTGCCGAGTGACTGGAGTTCAGACGTGTGCT	TGCCGA
AATGATACGGCGACCACCGAGATCTACACATCTTAGTACACTCTTTCCCTACACGACGCT	ATCTTAGT
AATGATACGGCGACCACCGAGATCTACACGCTCCGACACACTCTTTCCCTACACGACGCT	GCTCCGAC
AATGATACGGCGACCACCGAGATCTACACATACCAAGACACTCTTTCCCTACACGACGCT	ATACCAAG
AATGATACGGCGACCACCGAGATCTACACGCGTTGGAACACTCTTTCCCTACACGACGCT	GCGTTGGA
AATGATACGGCGACCACCGAGATCTACACCTTCACGGACACTCTTTCCCTACACGACGCT	CTTCACGG
AATGATACGGCGACCACCGAGATCTACACTCCTGTAAACACTCTTTCCCTACACGACGCT	TCCTGTAA
AATGATACGGCGACCACCGAGATCTACACGCTCATTGACACTCTTTCCCTACACGACGCT	GCTCATTG
AATGATACGGCGACCACCGAGATCTACACATCTGCCAACACTCTTTCCCTACACGACGCT	ATCTGCCA
AATGATACGGCGACCACCGAGATCTACACCCTCGGTAACACTCTTTCCCTACACGACGCT	CCTCGGTA
AATGATACGGCGACCACCGAGATCTACACTTCTAACGACACTCTTTCCCTACACGACGCT	TTCTAACG
AATGATACGGCGACCACCGAGATCTACACATGAGGCTACACTCTTTCCCTACACGACGCT	ATGAGGCT
AATGATACGGCGACCACCGAGATCTACACGCAGAATCACACTCTTTCCCTACACGACGCT	GCAGAATC
AATGATACGGCGACCACCGAGATCTACACCACTACGAACACTCTTTCCCTACACGACGCT	CACTACGA
AATGATACGGCGACCACCGAGATCTACACTGTCGTAGACACTCTTTCCCTACACGACGCT	TGTCGTAG
AATGATACGGCGACCACCGAGATCTACACACCACTTAACACTCTTTCCCTACACGACGCT	ACCACTTA
AATGATACGGCGACCACCGAGATCTACACGTTGTCCGACACTCTTTCCCTACACGACGCT	GTTGTCCG
AATGATACGGCGACCACCGAGATCTACACATCCATATACACTCTTTCCCTACACGACGCT	ATCCATAT
AATGATACGGCGACCACCGAGATCTACACGCTTGCGCACACTCTTTCCCTACACGACGCT	GCTTGCGC
AATGATACGGCGACCACCGAGATCTACACAGTATCTTACACTCTTTCCCTACACGACGCT	AGTATCTT
AATGATACGGCGACCACCGAGATCTACACGACGCTCCACACTCTTTCCCTACACGACGCT	GACGCTCC
AATGATACGGCGACCACCGAGATCTACACCATGCCATACACTCTTTCCCTACACGACGCT	CATGCCAT
AATGATACGGCGACCACCGAGATCTACACTGCATTGCACACTCTTTCCCTACACGACGCT	TGCATTGC
AATGATACGGCGACCACCGAGATCTACACATTGGAACACACTCTTTCCCTACACGACGCT	ATTGGAAC
AATGATACGGCGACCACCGAGATCTACACGCCAAGGTACACTCTTTCCCTACACGACGCT	GCCAAGGT
AATGATACGGCGACCACCGAGATCTACACCGAGATATACACTCTTTCCCTACACGACGCT	CGAGATAT
AATGATACGGCGACCACCGAGATCTACACTAGAGCGCACACTCTTTCCCTACACGACGCT	TAGAGCGC
AATGATACGGCGACCACCGAGATCTACACAACCTGTTACACTCTTTCCCTACACGACGCT	AACCTGTT
AATGATACGGCGACCACCGAGATCTACACGGTTCACCACACTCTTTCCCTACACGACGCT	GGTTCACC
AATGATACGGCGACCACCGAGATCTACACCATTGTTGACACTCTTTCCCTACACGACGCT	CATTGTTG
AATGATACGGCGACCACCGAGATCTACACTGCCACCAACACTCTTTCCCTACACGACGCT	TGCCACCA
AATGATACGGCGACCACCGAGATCTACACCTCTGCCTACACTCTTTCCCTACACGACGCT	CTCTGCCT
AATGATACGGCGACCACCGAGATCTACACTCTCATTCACACTCTTTCCCTACACGACGCT	TCTCATTC
AATGATACGGCGACCACCGAGATCTACACACGCCGCAACACTCTTTCCCTACACGACGCT	ACGCCGCA
AATGATACGGCGACCACCGAGATCTACACGTATTATGACACTCTTTCCCTACACGACGCT	GTATTATG
AATGATACGGCGACCACCGAGATCTACACGATAGATCACACTCTTTCCCTACACGACGCT	GATAGATC
AATGATACGGCGACCACCGAGATCTACACAGCGAGCTACACTCTTTCCCTACACGACGCT	AGCGAGCT
AATGATACGGCGACCACCGAGATCTACACCAGTTCCGACACTCTTTCCCTACACGACGCT	CAGTTCCG
AATGATACGGCGACCACCGAGATCTACACTGACCTTAACACTCTTTCCCTACACGACGCT	TGACCTTA
AATGATACGGCGACCACCGAGATCTACACCTAGGCAAACACTCTTTCCCTACACGACGCT	CTAGGCAA
AATGATACGGCGACCACCGAGATCTACACTCGAATGGACACTCTTTCCCTACACGACGCT	TCGAATGG
AATGATACGGCGACCACCGAGATCTACACCTTAGTGTACACTCTTTCCCTACACGACGCT	CTTAGTGT
AATGATACGGCGACCACCGAGATCTACACTCCGACACACACTCTTTCCCTACACGACGCT	TCCGACAC
AATGATACGGCGACCACCGAGATCTACACAACAGGAAACACTCTTTCCCTACACGACGCT	AACAGGAA
AATGATACGGCGACCACCGAGATCTACACGGTGAAGGACACTCTTTCCCTACACGACGCT	GGTGAAGG
AATGATACGGCGACCACCGAGATCTACACCCTGTGGCACACTCTTTCCCTACACGACGCT	CCTGTGGC
AATGATACGGCGACCACCGAGATCTACACTTCACAATACACTCTTTCCCTACACGACGCT	TTCACAAT
AATGATACGGCGACCACCGAGATCTACACACACGAGTACACTCTTTCCCTACACGACGCT	ACACGAGT
AATGATACGGCGACCACCGAGATCTACACGTGTAGACACACTCTTTCCCTACACGACGCT	GTGTAGAC

## Sheet: SX3 qPCR Primers
Target Gene	Forward Sequence (5'->3')	Reverse Sequence (5'->3')	Product Size (Bp)	Reference
api5	CTCCCGCTTTGTGAGCTACTTC	CTAGCTTTAGCACCTCCTGCTG	148
bcl2l13	CTACATGATGGACTCCGAGGAC	CTATGTCGGAGATGGAGGAGTG	113
csf2rb2	CTCTCACAACCGTTAGCCCTGT	CTCTTGATGCTGTTGGGATTCA	130
cxorf21	CTACCTGGAGAAGCTGGAGACA	CTGATGCAATGCGTCTCTTCAA	151
galnt2	CTGACAGCCATTGCGAGTGTAA	CTGTTGATGACGTCGATGATGG	134
hip1r	CTGGCCACCATAATAGCCTTCA	CTGCCACCAGCTGTCCATATCT	120
hsd17b12a	CTGTTTCGGTGGGAAGGAGTTT	CTTGGCAGAAAGGTTTGGAAAG	144
igf-1	ATGTCTAGCGCTCATTTCTT	GAATTCTTACATTCGGTAGTTCCTT	226	Bower et al., 2008
mlxip	CTCAGCCTTTTCCAAGAACGAG	CTTCAGCATTTTGAAGCCAATG	153
ncor1	CTCGTCATCATTACGAGCCAGA	CTTCATACCGACTGGACGACAA	141
Nkaα 1b	TGCAGCTGAGTGCACCAT	GCTACATCTCAACCAACAACA	91	Nilsen et al, 2007
nucb2	CTACACGGGCCTTCACTATGAC	CTCCTCCATGTCTGTGTTGTGG	132
psmd4	CTAAGCCTGACAGCAAAAAGGA	CTGAAAAGGGTGCCATTTCGTA	145
sipas39	CTTGCCGTCCATCTTTATTTCC	CTCAGCAATCTCCATGAAGCAA	156
spcs3	CTTGACTCTGTCCTGGAACGTG	CTTCTCGTATGATTCGGGGAAG	121
sptlc2	CTGCCTGTACAACAAGCCGTTT	CTGTACCCGAAGATGGTGAGGA	143
